# Supplementary material for: Questionnaire-based scoring system for screening moderate-to-vigorous physical activity in middle-aged Japanese workers
Source: J Occup Health. 2023 Nov 28;66(1):uiad011. doi: 10.1093/joccuh/uiad011 (PMC11254300; doi:10.1093/joccuh/uiad011)
Supplement: Web_Material_uiad011 [file web_material_uiad011.zip]

Archive with 4 entries (4 files):
- Suppl Figure 1.TIF
- Suppl Figure 2.tif
- Supplementary Table 1_R1.docx
- Supplementary Table 2_R1.docx
